# Supplementary material for: Novel induction of broad-spectrum antibiotics by the human pathogen Legionella
Source: mSphere. 2024 Jun 18;9(7):e00120-24. doi: 10.1128/msphere.00120-24 (PMC11288058; doi:10.1128/msphere.00120-24)
Supplement: Table S1 — Honey variants. [file msphere.00120-24-s0007.xlsx]

## Sheet: Table S1
Table S1: Honey Variants
Name	Region of Origin	Honey Bee Species	Local Flower Flora
Clover	New Jersey	Trifolium
Sunflower	Mexican highlands	Helianthus annus
Kidneywood	Guanajuata, Mexico	Eysenhardtia
Jungleflower	Oaxaca, Mexico		multifloral
Wildflower	Yucatan, Mexico highlands		multifloral
At-Bashi	Eastern Kyrgyzstan		multifloral
Issyk-Kul	Lake Issyk-Kul, Kyrgzstan		multifloral
Sanfoin	Tien Shen Mountains	Onobrychis
African	Kajo Keji, South Sudan		multifloral
Manuka	New Zealand	Leptospermum scoparium
Tualang	Sumatra, Indonesia		tropical rainforest trees
