# Supplementary material for: Novel induction of broad-spectrum antibiotics by the human pathogen Legionella
Source: mSphere. 2024 Jun 18;9(7):e00120-24. doi: 10.1128/msphere.00120-24 (PMC11288058; doi:10.1128/msphere.00120-24)
Supplement: Table S2 — Honey bacteria. [file msphere.00120-24-s0008.xlsx]

## Sheet: Table S2
Table S2: Honey Bacteria Isolates
			16S		23S		rpoB		gyrB		recA
Honey Type	Bacteria	Phylotype1	Sequence	Homology	Sequence	Homology	Sequence	Homology	Sequence	Homology	Sequence	Homology
African	HB1	Bacillus marisflavi	TTATTGAGGACCGTTGTTACCGTCAAACAAGTGCCGTTCGAATAGGGCGGCGCCTTGACGGTACCTAACCAGAAAGCCACGGCTAACTACGTGCCAGCAGCCGCGGTAATACGTAGGTGGCAAGCGTTGTCCGGAATTATTGGGCGTAAAGCGCGCGCAGGTGGTTTCTTAAGTCTGATGTGAAAGCCCACGGCTCAACCGTGGAGGGTCATTGGAAACTGGGGAACTTGAGTGCAGAAGAGGAAAGTGGAATTCCAAGTGTAGCGGTGAAATGCGTAGATATTTGGAGGAACACCAGTGGCGAAGGCGACTTTCTGGTCTGTAACTGACACTGAGGCGCGAAAGCGTGGGGAGCAAACAGGATTAGATACCCTGGTAGTCCACGCCGTAAACGATGAG…
	HB2	Bacillus safensis	GCTTCACGCAGTCGAGTTGCAGACTGCGATNCGAANTGAGAACAGATTTATGGGATTGGNTAAACCTTGCGGTCTNGCAGCCCTTTGTTCTGTCCATTGTAGCACGTGTGTAGCCCAGGTCATAAGGGGCATGATGATTTGACGTCATCCCCCACCCTTCCTCCGGTTTGTCACCGGCAGTCACCTTAGAGTGCCCAACTNAATGCTGGCAACTAAGATCAAGGGTTGCGCTCGTTGCGGGACTTAACCCCANCATCTCACGACACGAGCTGACGACAACCATGCCNCCACCTGTCACTCTGTCCCCGAAGGGAAAGCCCTATCTCTAGGGTTGTCAGAGGATGTCAAGACCTGGTAAGGTTCTTCGCGTTGCTTCGAATTAAACCACATGCTCCACCG…	safensis (97.88%), pumilus (97.88%), altitudinis (97.88%), invictae (97.88%), aerophilus (97.88%)	TTAAGTTAGAAAGGGCGCACGGTGGATGCCTTGGCACTAGGAGCCGATGAAGGACGGGACGAACACCGATATGCTTCGGGGAGCTGTAAGCAAGCTTTGATCCGGAGATTTCCGAATGGGGAAACCCACTGCTCGTAATGGAGTAGTATCCATACTTGAATACATAGAGTATGAGAAGGCATACCCGGGGAACTGAAACATCTAAGTACCCGGAGGAAGAGAAAGCAAATGCGATTCCCTGAGTAGCGGCGAGCGAAACGGGAACAGCCCAAACCAAGAGGCTTGCCTCTTGGGGTTGTAGGACACTCTATACGGAGTTACAAAGGAACGATATAAGCGAAGAGGTCTGGAAAGGCCCGCCAAAGAAGGTAACAGCCCTGTAACTGAAATGTTGTTCTC…	safensis (100%), pumilus (99.97%), altitudinis (99.90%), aerophilus (99.90%), cellulasensis (99.90%)	TTGACAGGTCAACTAGTTCAGTATGGACGACACCGCCAGCGCAGAAGCTACGCACGCATAAGCGAAGTGTTAGAATTACCAAATCTCATTGAAATTCAAACCTCTTCTTATCAGTGGTTTCTTGATGAGGGTCTTAGAGAGATGTTTCAAGATATATCCCCAATTGAGGATTTTACTGGTAACCTTTCTCTTGAATTCATTGATTACAGCCTAGGGGATCCTAAGTATCCTGTAGCAGAATCAAAAGAACGTGATGTAACTTACTCTGCTCCACTAAGAGTAAAAGTTCGTTTAATTAACAAAGAAACTGGAGAAGTAAAAGACCAAGATGTGTTCATGGGGGATTTCCCAATCATGACAGACACAGGTACTTTTATCATTAATGGTGCGGAACGTGTA…	safensis (99.58%), pumilus (97.82%), altitudinis (97.21%), aerophilus (97.12%), cellulasensis (97.10%),	GTGGCAATGGAACAGCAACATAATAGTTATGATGAAAATCAGATACAGGTGCTCGAAGGACTAGAAGCTGTTAGAAAACGTCCAGGAATGTACATTGGGTCAACCAATGCAAAAGGACTTCACCATCTTGTATGGGAAATTGTCGACAACAGTATTGATGAGGCATTAGCTGGTTATTGTACAGACATTACAGTGCAAATTGAAAAAGATAATAGCATTACAGTAAAAGATAATGGCCGCGGGATTCCTGTTGGAATTCATGAGAAAATGGGGCGTCCTGCTGTTGAGGTCATTATGACTGTTCTTCACGCTGGCGGTAAATTTGACGGCAGCGGTTATAAAGTATCTGGCGGTCTGCATGGTGTAGGGGCATCTGTTGTAAATGCATTATCTACTACC…	safensis (98.39%), pumilus (93.61%), altitudinis (92.88%), cellulasensis (92.93%), aerophilus (92.72%)	ATGAGTGATCGTCAAGCAGCCTTAGATATGGCTCTTAAACAAATAGAAAAACAGTTTGGTAAAGGCTCTATTATGAAACTAGGAGAGCAAACAGATACACGTATTTCAACAGTACCTAGTGGTTCGTTAGCACTTGATACTGCGCTTGGAATAGGCGGATATCCCCGCGGCCGTATTATCGAAGTATATGGTCCAGAGAGTTCTGGTAAAACGACAGTAGCCCTTCATGCCATTGCTGAAGTTCAGCAGCAGGGAGGACAAGCTGCATTTATTGATGCAGAGCATGCACTCGATCCAGTTTACGCTCAAAAACTAGGTGTCAACATTGATGAACTGTTACTTTCTCAGCCGGATACAGGAGAGCAAGCACTTGAAATTGCAGAAGCTCTTGTCCGCAGT…	safensis (99.14%), pumilus (95.40%), altitudinis (93.27%), cellulasensis (93.17%)
	HB3	Bacillus sp. (safensis, pumilus)	CGCCGTNGNNTGGNAATGTTTTCGTATCGAAATATTGCTTGTTTCGCAAGANAAGTGGTAAATTAAAAGGTCACACTTTGAACGTCANTCATCCCACTTTNNGGCTAACTACGTGGCANCATCCCCGCTAATACNTAAGTGGGGTGTACTGNCCGGAATNATTGGGCGTAAAGGGCTCGCAGGCGGTTTCTTAAGTCTGATGTGAAAGCCCCCGGCTCAACCGGGGAGGGTCATTGGAAACTGGGAAACTTGAGTGCAGAAGAGGAGAGTGGAATTCCACGTGTAGCGGTGAAATGCGTAGAGATGTGGAGGAACACCAGTGGCGAAGGCGACTCTCTGGTCTGTAACTGACGCTGAGGAGCGAAAGCGTGGGGAGCGAACAGGATTAGATACCCTGGT…
	HB4	Paenibacillus sp (pabuli)	CTGATGATGTACCAATGTTATNNGTCCGTTTGCCGGGGACTACCGGAGCTGTGAATGCTNGTCTGACNGAGGCGGTAACTGNNCTGGACCGCAGGTGGACTACCAGACCGCCCGTCAGGGATTTCTTAGGGGGCAAGCGTTGTCCGGAATAATCGGGTGTAAAGTGCGGGCACGCGGCCATTTTGGTCTGGTGTTTAATCCCGGGGCTCAACCCCGGATCGCACTGTAAACTGGATGACTTGAGTGCAGAAGAGGNANNGGAATTCAACGTGCAGCAGTGAAATGCGTAGAGATGTGGAGGAACACCANTGGCGAAGGCGACTCTCTGGGCTGTAACTGACNCTGAGGCGCTAAAGCGNGNGGAGCAGACAGGATTAGATACCCTGGTAGTCCACGCCG…
	HB5	Niallia nealsonii	GTCTGACGGANCACGCCGCGTGAGTGATGAAGGTTTTCGGATCGTAAAACTCTGTTGTTAGGGAAGAGCAAGTACGAGAGTAACTGCTCGTACCTTGACGGTACCTAACCAGAGAGCCACGGCTAACTACGTGCCAGCAGCCGCGGTAATACNTAGGGGGCAANCGTTGTCCNAAATTATTGGGCGTAAAGCGCGCGCAGGCGGTCCTTTAAGTCTGATGTGAAAGCCCACGGCTCAACCGTGGAGGGTCATTGGAAACTGGGGGACTTGAGTGCAGAAGAGAAGAGTGGAATTCCACGTGTAGCGGTGAAATGCGTAGAGATGTGGAGGAACACCAGTGGCGAAGGCGACTCTTTGGTCTGTAACTGACGCTGAGGCGCGAAAGCGTGGGGAGCAAAC…
	HB6	Niallia nealsonii, Rossellomorea marisflavi	AGTCTGACGGANCNCGCCGCGTGAGTGATGAAGGTTTTCTGATCGTAAAACTCTGTTGTTAGGGAAGAACAAGTACGAGAGTAACTGCTCGTACCTTGACGGTACCTAACCAGAAAGCCACGGCTAACTACNTGCCAGCAGCCGCGGTAATACGTANGTGGCAANCGTTGTCNNAAATTATTGGGCGTAAAGCGCGCGCAGGCGGTCCTTTAAGTCTGATGTGAAAGCCCACGGCTCAACCGTGGAGGGTCATTGGAAACTGGGGGACTTGAGTGCAGAAGAGAAGAGTGGAATTCCACGTGTAGCGGTGAAATGCGTAGAGATGTGGAGGAACACCAGTGGCGAAGGCGACTCTTTGGTCTGTAACTGACGCTGAGGCGCGAAAGCGTGGGGAGCAAA…
	HB7	Staphylococcus epidermidis	TGACGGANCACGCCGCGTGAGTGATGAAGGTCTTGCGCNNNCGTAAAACTCTGTTATTAGGGAAGAACAAATGTGTAAGTAACTATGCACGTCTTGACGGTACCTAATCAGAAAGCCACGGCTAACTACGTGCCAGCAGCCGCGGTAATACGTAGGTGGCAAGCGTTATCCGGAATTATTGGGCGTAAAGCGCGCGTAGGCGGTTTTTTAAGTCTGATGTGAAAGCCCACGGCTCAACCGTGGAGGGTCATTGGAAACTGGAAAACTTGAGTGCAGAAGAGGAAAGTGGAATTCCATGTGTAGCGGTGAAATGCGCAGAGATATGGAGGAACACCAGTGGCGAAGGCGACTTTCTGGTCTGTAACTGACGCTGATGTGCGAAAGCGTGGGGATCAAACA…
	HB8	Niallia circulans	TCTGACGGANCACGCCGCGTGAGTGATGAAGGTTTTCGGATCGTAAAACTCTGTTGTTAGGGAAGAACAAGTACAAGAGTAACTGCTTGTACCTTGACGGTACCTAACCAGAAAGCCACGGCTAACTACGTGCCAGCAGCCGCGGTAATACGTATGTGGCAAGCGTTGTCCGGAATTATTGGGCGTAAAGCGCGCGCAGGCGGTCCTTTAAGTCTGATGTGAAAGCCCACGGCTCAACCGTGGAGGGTCATTGGAAACTGGGGGACTTGAGTGCAGAAGAGAAGAGTGGAATTCCACGTGTAGCGGTGAAATGCGTAGAGATGTGGAGGAACACCAGTGGCGAAGGCGACTCTTTGGNNNTAACTGAAGCTGAGGCGCGAAAGCGTGGGGAGCAAACAG…
	HB9	Lysinibacillus sp. (mangiferihumi, sphaericus)	ACTCCNCGCGNCTNNNNNNGATTTCGGTTCGTACAGCTCTGTTGTAAGGNAGAACAAGTGAGTAANAGCTGGCTGTGCCTTGACGGTACCTCATTAGAAAGCCACGGCTAACTACGTGCCAGCAGCCGCGGTAATACGTAGGTGGCAAGCGTTGTCCGGAATTATTGGGCGTAAAGGGCTCGCAGGTGGTTTCTTAAGTCTGATGTGAAAGCCCCCGGCTCAACCGTGGAGGGTCATTGGAAACTGGGAAACTTGAGTGCAGAAGAGGATAGTGGAATTCCACGTGTAGCGGTGAAATGCGTAGAGATTTGGAGGAACACCAGTGGCGAAGGCGACTATCTGGTCTGTAACTGACACTGAGGAGCGAAAGCGTGGGGAGCAAACAGGATTAGATACCCT…
	HB10	Bacillus xiamenensis	TGNACNCCGCGNGATGATGAAGGTTTTTCGATCATATAGCTCGGTTGATAAGGTGGATGAGTGAATGAGTAACTGCTTGCACGATGACATACCCAAGACTTAATGTCAAAGTTAACTACGTCCTAGGAACCTTGGTCTTATCAAGGTGGCCAGCATTGTCCGGAATTAACGGGCGTGCAGGGCTCGCAGGCGGCTTCTTTGTTCNANGTGACGTCANCCGGCTCAACCGGGGAGGGTCATTGGAAACTGGGAAACTTGAGTGCAGAAGAGGAGAGTGGAATTCCACGTGTAGCGGTGAAATGCGTAGAGATGTGGAGGAACACCAGTGGCGAAGGCGACTCTCTGGTCTGTAACTGACGCTGAGGAGCGAAAGCGTGGGGAGCGAACAGGATTAGATAC…
	HB11	Bacillus safensis	CGCCGTTGNTTGGTAATGTGTCGTATCGAAATATTGTTTGTTTCGCAACTGAAGGGGTAAATTAAAAGGTCGCACNNTGAACGTCANAANCCCACTTTTATTTGTAACTACGTGGGAAAGTCCCCGCTAATANATCAGTGGGGTGTACTGNCCGGACGTATTGGGCGTAAAGGGCTCGCAGGCGGTTTCTTAAGTCTGATGTGAAAGCCCCCGGCTCAACCGGGGAGGGTCATTGGAAACTGGGAAACTTGAGTGCAGAAGAGGAGAGTGGAATTCCACGTGTAGCGGTGAAATGCGTAGAGATGTGGAGGAACACCAGTGGCGAAGGCGACTCTCTGGTCTGTAACTGACGCTGAGGAGCGAAAGCGTGGGGAGCGAACAGGATTAGATACCCTGGTA…	safensis (99.13%), pumilus (99.13%), australimaris (99.00%))	AGGTTAAGTCCTCGATCTATTAGTATCTGTCAGCTCCACGTGTCACCACGCTTCCACCTCAGACCTATCAACCTGATCATCTTTCAGGGATCTTACTTCCTTGCGGAATGGGAAATCTCATCTTGAGGGGGGCTTCATGCTTAGATGCTTTCAGCACTTATCCCGTCCGCACATAGCTACCCAGCGATGCCCTTGGCAGAACAACTGGTACACCAGCGGTGCGTCCATCCCGGTCCTCTCGTACTAAGGACAGCTCCTCTCAAATTTCCTGCGCCCGCGACGGATAGGGACCGAACTGTCTCACGACGTTCTGAACCCAGCTCGCGTACCGCTTTAATGGGCGAACAGCCCAACCCTTGGGACCGACTACAGCCCCAGGATGCGATGAGCCGACATCGA…	safensis (100%), pumilus (99.97%)	TTGACAGGTCAACTAGTTCAGTATGGACGACACCGCCAGCGCAGAAGCTACGCACGCATAAGCGAAGTGTTAGAATTACCAAATCTCATTGAAATTCAAACCTCTTCTTATCAGTGGTTTCTTGATGAGGGTCTTAGAGAGATGTTTCAAGATATATCCCCAATTGAGGATTTTACTGGTAACCTTTCTCTTGAATTCATTGATTACAGCCTAGGGGATCCTAAGTATCCTGTAGCAGAATCAAAAGAACGTGATGTAACTTACTCTGCTCCACTAAGAGTAAAAGTTCGTTTAATTAACAAAGAAACTGGAGAAGTAAAAGACCAAGATGTGTTCATGGGTGATTTCCCAATCATGACAGACACAGGTACTTTTATCATTAATGGTGCGGAACGTGTA…	safensis (100%), pumilus (97.68%)	GTGGCAATGGAACAGCAACATAATAGTTATGATGAAAATCAGATACAGGTGCTTGAAGGACTAGAAGCTGTTAGAAAACGTCCAGGAATGTACATTGGGTCAACCAATGCAAAAGGACTTCACCATCTTGTATGGGAAATTGTCGACAACAGTATTGATGAGGCATTAGCTGGTTATTGTACAGACATTACAGTGCAAATTGAAAAGGATAACAGCATTACAGTAAAAGATAATGGCCGCGGGATTCCTGTTGGAATTCATGAGAAAATGGGGCGTCCTGCCGTAGAGGTCATTATGACTGTTCTTCACGCTGGCGGTAAATTTGACGGCAGCGGTTATAAAGTATCTGGCGGTCTACATGGTGTAGGGGCATCTGTTGTAAATGCATTATCTACTACC…	safensis (99.48%), pumilus (93.50%)	ATGAGTGATCGTCAAGCAGCCTTAGATATGGCTCTTAAACAAATAGAAAAACAGTTTGGTAAAGGCTCTATTATGAAACTAGGAGAGCAAACAGATACACGTATTTCAACAGTACCTAGTGGTTCGTTAGCACTTGATACTGCGCTTGGAATAGGCGGATATCCCCGCGGCCGTATTATCGAAGTATATGGTCCAGAGAGTTCTGGTAAAACGACAGTAGCCCTTCATGCCATTGCTGAAGTTCAGCAGCAGGGAGGACAAGCTGCATTTATTGATGCAGAGCATGCACTCGATCCAGTTTACGCTCAAAAACTAGGTGTCAACATTGATGAACTGTTACTTTCTCAGCCGGATACAGGAGAGCAAGCACTTGAAATTGCAGAAGCTCTTGTCCGAAGC…	safensis (99.81%), pumilus (93.80%)
	HB12	Bacillus sp. (paranthracis, cerius, thuringiensis, toyonensis, wiedmannii, licheniformis)	TCTGACGGAGCNCGCCGCGTGAGTGATGAAGGCTTTCGGGTCGTAAAACTCTGTTGTTAGGGAAGAACAAGTGCTAGTTGAATAAGCTGGCACCTTGACGGTACCTAACCAGAAAGCCACGGCTAACTACGTGCCAGCAGCCGCGGTAATACGTAGGTGGCAAGCGTTATCCGGAATTATTGGGCGTAAAGCGCGCGCAGGTGGTTTCTTAAGTCTGATGTGAAAGCCCACGGCTCAACCGTGGAGGGTCATTGGAAACTGGGAGACTTGAGTGCAGAAGAGGAAAGTGGAATTCCATGTGTAGCGGTGAAATGCGTAGAGATATGGAGGAACACCAGTGGCGAAGGCGACTTTCTGGTCTGTAACTGACACTGAGGCGCGAAAGCGTGGGGAGCAAAC…
	HB13	Bacillus sp. (amyloliquefaciens, velezensis, vallismortis, methylotrophicus)	TCTGACGGAGCNNNCCGCGTGAGTGATGAAGGTTTTCGGATCGTAAAGCTCTGTTGTTAGGGAAGAACAAGTGCCGTTCAAATAGGGCGGCACCTTGACGGTACCTAACCAGAAAGCCACGGCTAACTACGTGCCAGCAGCCGCGGTAATACGTAGGTGGCAAGCGTTGTCCGGAATTATTGGGCGTAAAGGGCTCGCAGGCGGTTTCTTAAGTCTGATGTGAAAGCCCCCGGCTCAACCGGGGAGGGTCATTGGAAACTGGGGAACTTGAGTGCAGAAGAGGAGAGTGGAATTCCACGTGTAGCGGTGAAATGCGTAGAGATGTGGAGGAACACCAGTGGCGAAGGCGACTCTCTGGTCTGTAACTGACGCTGAGGAGCGAAAGCGTGGGGAGCGAAC…
	HB14	Bacillus sp. (amyloliquefaciens, velezensis, vallismortis, methylotrophicus)	TCTGACGGANCACGCCGCGTGAGTGATGAAGGTTTTCGGATCGTAAAGCTCTGTTGTTAGGGAAGAACAAGTGCCGTTCAAATAGGGCGGCACCTTGACGGTACCTAACCAGAAAGCCACGGCTAACTACGTGCCAGCAGCCGCGGTAATACGTAGGTGGCAAGCGTTGTCCGGAATTATTGGGCGTAAAGGGCTCGCAGGCGGTTTCTTAAGTCTGATGTGAAAGCCCCCGGCTCAACCGGGGAGGGTCATTGGAAACTGGGGAACTTGAGTGCAGAAGAGGAGAGTGGAATTCCACGTGTAGCGGTGAAATGCGTAGAGATGTGGAGGAACACCAGTGGCGAAGGCGACTCTCTGGTCTGTAACTGACGCTGAGGAGCGAAAGCGTGGGGAGCGAAC…
Clover	HB1	Bacillus sp. (thuringiensis, cereus)	TCTGACGGAGCACGCCGCGTGAGTGATGAAGGCTTTCGGGTCGTAAAACTCTGTTGTTAGGGAAGAACAAGTGCTAGTTGAATAAGCTGGCACCTTGACGGTACCTAACCAGAAAGCCACGGCTAACTACGTGCCAGCAGCCGCGGTAATACGTAGGTGGCAAGCGTTATCCGGAATTATTGGGCGTAAAGCGCGCGCAGGTGGTTTCTTAAGTCTGATGTGAAAGCCCACGGCTCAACCGTGGAGGGTCATTGGAAACTGGGAGACTTGAGTGCAGAAGAGGAAAGTGGAATTCCATGTGTAGCGGTGAAATGCGTAGAGATATGGAGGAACACCAGTGGCGAAGGCGACTTTCTGGTCTGTAACTGACACTGAGGCGCGAAAGCGTGGGGAGCAAAC…
	HB2	Paenibacillus motobuensis	TCTGACGGAGNNCGCCGCGTGAGTGATGAAGGTTTTCGGATCGTAAAGCTCTGTTGCCAGGGAAGAACGTTCGGTAGAGTAACTGCTACCGGAGTGACGGTACCTGAGAAGAAAGCCCCGGCTAACTACGTGCCAGCAGCCGCGGTAATACGTAGGGGGCAAGCGTTGTCCGGAATTATTGGGCGTAAAGCGCGCGCAGGCGGCTATTTAAGTCTGATGTTTAATCCTAAGGCTCAACCTTAGGTCGCATTGGAAACTGGGTAGCTTGAGTGCAGAAGAGGAGAGTGGAATTCCACGTGTAGCGGTGAAATGCGTAGAGATGTGGAGGAACACCAGTGGCGAAGGCGACTCTCTGGGCTGTAACTGACGCTGAGGCGCGAAAGCGTGGGGAGCAAACAG…
Wildflower	HB1	Bacillus sp. (paramycoides, thuringiensis)	TCTGACGGAGCNCGCCGCGTGAGTGATGAAGGCTTTCGGGTCGTAAAACTCTGTTGTTAGGGAAGAACAAGTGCTAGTTGAATAAGCTGGCACCTTGACGGTACCTAACCAGAAAGCCACGGCTAACTACGTGCCAGCAGCCGCGGTAATACGTAGGTGGCAAGCGTTATCCGGAATTATTGGGCGTAAAGCGCGCGCAGGTGGTTTCTTAAGTCTGATGTGAAAGCCCACGGCTCAACCGTGGAGGGTCATTGGAAACTGGGAGACTTGAGTGCAGAAGAGGAAAGTGGAATTCCATGTGTAGCGGTGAAATGCGTAGAGATATGGAGGAACACCAGTGGCGAAGGCGACTTTCTGGTCTGTAACTGACACTGAGGCGCGAAAGCGTGGGGAGCAAAC…
	HB2	Bacillus sp. (thuringiensis, cereus)	TCTGACGGAGCACGCCGCGTGAGTGATGAAGGCTTTCGGGTCGTAAAACTCTGTTGTTAGGGAAGAACAAGTGCTAGTTGAATAAGCTGGCACCTTGACGGTACCTAACCAGAAAGCCACGGCTAACTACGTGCCAGCAGCCGCGGTAATACGTAGGTGGCAAGCGTTATCCGGAATTATTGGGCGTAAAGCGCGCGCAGGTGGTTTCTTAAGTCTGATGTGAAAGCCCACGGCTCAACCGTGGAGGGTCATTGGAAACTGGGAGACTTGAGTGCAGAAGAGGAAAGTGGAATTCCATGTGTAGCGGTGAAATGCGTAGAGATATGGAGGAACACCAGTGGCGAAGGCGACTTTCTGGTCTGTAACTGACACTGAGGCGCGAAAGCGTGGGGAGCAAAC…
	HB3	Bacillus sp. (thuringiensis, cereus)	GTCTGACGGAGCNCGCCGCGTGAGTGATGAAGGCTTTCGGGTCGTAAAACTCTGTTGTTAGGGAAGAACAAGTGCTAGTTGAATAAGCTGGCACCTTGACGGTACCTAACCAGAAAGCCACGGCTAACTACGTGCCAGCAGCCGCGGTAATACGTAGGTGGCAAGCGTTATCCGGAATTATTGGGCGTAAAGCGCGCGCAGGTGGTTTCTTAAGTCTGATGTGAAAGCCCACGGCTCAACCGTGGAGGGTCATTGGAAACTGGGAGACTTGAGTGCAGAAGAGGAAAGTGGAATTCCATGTGTAGCGGTGAAATGCGTAGAGATATGGAGGAACACCAGTGGCGAAGGCGACTTTCTGGTCTGTAACTGACACTGAGGCGCGAAAGCGTGGGGAGCAAA…
	HB4	Rummeliibacillus stabekisii	TCTGATGGAGCNCGCCGCGTGAGTGATGAAGGTTTTCGGATCGTAAAACTCTGTTGTAAGGGAAGAACAAGTACGTTAGGAAATGAACGTACCTTGACGGTACCTTATTAGAAAGCCACGGCTAACTACGTGCCAGCAGCCGCGGTAATACGTAGGTGGCAAGCGTTGTCCGGATTTATTGGGCGTAAAGCGCGCGCAGGTGGTTTCTTAAGTCTGATGTGAAATCTCGCGGCTCAACCGCGAGCGGTCATTGGAAACTGGGGAACTTGAGTGCAGAAGAGGATAGTGGAATTCCAAGTGTAGCGGTGAAATGCGTAGAGATTTGGAGGAACACCAGTGGCGAAGGCGACTGTCTGGTCTGTAACTGACACTGAGGCGCGAAAGCGTGGGGAGCAAACA…
	HB5	Paenibacillus stellifer	TGACGGAGCACGCCGCGTGAGTGATGAAGGTTTTCGGATCGTAAAGCTCTGTTGCCAGGGAAGAACGTTCTCTAGAGTAACTGCTAGAGAAGTGACGGTACCTGAGAAGAAAGCCCCGGCTAACTACGTGCCAGCAGCCGCGGTAATACGTAGGGGGCAAGCGTTGTCCGGAATTATTGGGCGTAAAGCGCGCGCAGGCGGCGATTTAAGTCTGGTGTTTAAACCATGGGCTCAACCTGTGGTCGCATCGGAAACTGGATGGCTTGAGTGCAGAAGAGGAAAGTGGAATTCCACGTGTAGCGGTGAAATGCGTAGAGATGTGGAGGAACACCAGTGGCGAAGGCGACTTTCTGGGCTGTAACTGACGCTGAGGCGCGAAAGCGTGGGGAGCAAACAGGA…
Manuka	HB1	Staphylococcus sp. (capitis, caprae)	CCTGACGGAGCACGCCGCGTGAGTGAAGAAGGTCTTCGGATCGTAAAACTCTGTTATTAGGGAAGAACAAATGTGTAAGTAACTATGCACGTCTTGACGGTACCTAATCAGAAAGCCACGGCTAACTACGTGCCAGCAGCCGCGGTAATACGTAGGTGGCAAGCGTTATCCGGAATTATTGGGCGTAAAGCGCGCGTAGGCGGTTTTTTAAGTCTGATGTGAAAGCCCACGGCTCAACCGTGGAGGGTCATTGGAAACTGGAAAACTTGAGTGCAGAAGAGGAAAGTGGAATTCCATGTGTAGCGGTGAAATGCGCAGAGATATGGAGGAACACCAGTGGCGAAGGCGACTTTCTGGTCTGTAACTGACGCTGATGTGCGAAAGCGTGGGGATCAAACA…
	HB2	Bacillus sp. (subtilis, stercoris, velezensis, tequilensis)	TCTGACGGAGCACGCCGCGTGAGTGATGAAGGTTTTCGGATCGTAAAGCTCTGTTGTTAGGGAAGAACAAGTACCGTTCGAATAGGGCGGTACCTTGACGGTACCTAACCAGAAAGCCACGGCTAACTACGTGCCAGCAGCCGCGGTAATACGTAGGTGGCAAGCGTTGTCCGGAATTATTGGGCGTAAAGGGCTCGCAGGCGGTTTCTTAAGTCTGATGTGAAAGCCCCCGGCTCAACCGGGGAGGGTCATTGGAAACTGGGGAACTTGAGTGCAGAAGAGGAGAGTGGAATTCCACGTGTAGCGGTGAAATGCGTAGAGATGTGGAGGAACACCAGTGGCGAAGGCGACTCTCTGGTCTGTAACTGACGCTGAGGAGCGAAAGCGTGGGGAGCGAAC…
	HB3	Bacillus sp. (zhangzhouensis, pumilis, safensis)	AGTCTGACGGAGCACGCCGCGTGAGTGATGAAGGTTTTCGGATCGTAAAGCTCTGTTGTTAGGGAAGAACAAGTGCGAGAGTAACTGCTCGCACCTTGACGGTACCTAACCAGAAAGCCACGGCTAACTACGTGCCAGCAGCCGCGGTAATACGTAGGTGGCAAGCGTTGTCCGGAATTATTGGGCGTAAAGGGCTCGCAGGCGGTTTCTTAAGTCTGATGTGAAAGCCCCCGGCTCAACCGGGGAGGGTCATTGGAAACTGGGAAACTTGAGTGCAGAAGAGGAGAGTGGAATTCCACGTGTAGCGGTGAAATGCGTAGAGATGTGGAGGAACACCAGTGGCGAAGGCGACTCTCTGGTCTGTAACTGACGCTGAGGAGCGAAAGCGTGGGGAGCGAA…
	HB4	Bacillus sp. (altitudinis, pumilus, aerius)	AAGTCTGACGGAGCNCGCCGCGTGAGTGATGAAGGTTTTCGGATCGTAAAGCTCTGTTGTTAGGGAAGAACAAGTGCAAGAGTAACTGCTTGCACCTTGACGGTACCTAACCAGAAAGCCACGGCTAACTACGTGCCAGCAGCCGCGGTAATACGTAGGTGGCAAGCGTTGTCCGGAATTATTGGGCGTAAAGGGCTCGCAGGCGGTTTCTTAAGTCTGATGTGAAAGCCCCCGGCTCAACCGGGGAGGGTCATTGGAAACTGGGAAACTTGAGTGCAGAAGAGGAGAGTGGAATTCCACGTGTAGCGGTGAAATGCGTAGAGATGTGGAGGAACACCAGTGGCGAAGGCGACTCTCTGGTCTGTAACTGACGCTGAGGAGCGAAAGCGTGGGGAGCGA…
	HB5	Bacillus sp. (pumilus, altitudinis, aerius)	GTCTGACGGAGCNNNCCGCGTGAGTGATGAAGGTTTTCGGATCGTAAAGCTCTGTTGTTAGGGAAGAACAAGTGCAAGAGTAACTGCTTGCACCTTGACGGTACCTAACCAGAAAGCCACGGCTAACTACGTGCCAGCAGCCGCGGTAATACGTAGGTGGCAAGCGTTGTCCGGAATTATTGGGCGTAAAGGGCTCGCAGGCGGTTTCTTAAGTCTGATGTGAAAGCCCCCGGCTCAACCGGGGAGGGTCATTGGAAACTGGGAAACTTGAGTGCAGAAGAGGAGAGTGGAATTCCACGTGTAGCGGTGAAATGCGTAGAGATGTGGAGGAACACCAGTGGCGAAGGCGACTCTCTGGTCTGTAACTGACGCTGAGGAGCGAAAGCGTGGGGAGCGAAC…
	HB6	Bacillus sp. (invictae, pumilus, aerophilus, altitudinis, zhangzhouensis)	GTCTGACGGAGCACGCCGCGTGAGTGATGAAGGTTTTCGGATCGTAAAGCTCTGTTGTTAGGGAAGAACAAGTGCGAGAGTAACTGCTCGCACCTTGACGGTACCTAACCAGAAAGCCACGGCTAACTACGTGCCAGCAGCCGCGGTAATACGTAGGTGGCAAGCGTTGTCCGGAATTATTGGGCGTAAAGGGCTCGCAGGCGGTTTCTTAAGTCTGATGTGAAAGCCCCCGGCTCAACCGGGGAGGGTCATTGGAAACTGGGAAACTTGAGTGCAGAAGAGGAGAGTGGAATTCCACGTGTAGCGGTGAAATGCGTAGAGATGTGGAGGAACACCAGTGGCGAAGGCGACTCTCTGGTCTGTAACTGACGCTGAGGAGCGAAAGCGTGGGGAGCGAAC…
	HB7	Bacillus sp. (zhangzhouensis, pumilis, safensis)	TCTGACGGAGCACGCCGCGTGAGTGATGAAGGTTTTCGGATCGTAAAGCTCTGTTGTTAGGGAAGAACAAGTGCGAGAGTAACTGCTCGCACCTTGACGGTACCTAACCAGAAAGCCACGGCTAACTACGTGCCAGCAGCCGCGGTAATACGTAGGTGGCAAGCGTTGTCCGGAATTATTGGGCGTAAAGGGCTCGCAGGCGGTTTCTTAAGTCTGATGTGAAAGCCCCCGGCTCAACCGGGGAGGGTCATTGGAAACTGGGAAACTTGAGTGCAGAAGAGGAGAGTGGAATTCCACGTGTAGCGGTGAAATGCGTAGAGATGTGGAGGAACACCAGTGGCGAAGGCGACTCTCTGGTCTGTAACTGACGCTGAGGAGCGAAAGCGTGGGGAGCGAACA…
	HB8	Bacillus sp. (pumilus, altitudinis, aerius)	TCTGACGGAGCNCGCCGCGTGAGTGATGAAGGTTTTCGGATCGTAAAGCTCTGTTGTTAGGGAAGAACAAGTGCAAGAGTAACTGCTTGCACCTTGACGGTACCTAACCAGAAAGCCACGGCTAACTACGTGCCAGCAGCCGCGGTAATACGTAGGTGGCAAGCGTTGTCCGGAATTATTGGGCGTAAAGGGCTCGCAGGCGGTTTCTTAAGTCTGATGTGAAAGCCCCCGGCTCAACCGGGGAGGGTCATTGGAAACTGGGAAACTTGAGTGCAGAAGAGGAGAGTGGAATTCCACGTGTAGCGGTGAAATGCGTAGAGATGTGGAGGAACACCAGTGGCGAAGGCGACTCTCTGGTCTGTAACTGACGCTGAGGAGCGAAAGCGTGGGGAGCGAACA…
1 Based on 16S sequencing
