# Supplementary material for: Novel induction of broad-spectrum antibiotics by the human pathogen Legionella
Source: mSphere. 2024 Jun 18;9(7):e00120-24. doi: 10.1128/msphere.00120-24 (PMC11288058; doi:10.1128/msphere.00120-24)
Supplement: Table S3 — AntiSMASH analysis. [file msphere.00120-24-s0009.xlsx]

## Sheet: Table S3 AntiSMASH
Table S3: AntiSMASH analysis of B. safensis AHB2 and ABH11
						Percent
Honey	Class of		Locus		Most similar	locus gene
Bacteria	Antimicrobial1	Type/Locus Features	From	To	known cluster	similarity
B. safensis AHB2
	NRP	NRPS	350606	432737	lichenysin	92
	bacteriocin	RRE-containing	875321	896226	ND	-
	terpene, siderophore	terpene, siderophore	1038947	1067367	carotenoid	50
	b-lactone		1827947	1855630	fengycin	53
	terpene, siderophore	terpene, siderophore	1920821	1942695	ND	-
	polyketide	Type III PKS	1983396	2024496	ND	-
	b-lactone		2474567	2507020	ND	-
	other	unknown	3442046	3483467	bacilysin	85
	NRP	NRPS	3722050	3769198	bacillibactin	53
B. safensis AHB11
	NRP	NRPS	359770	441337	lichenysin	85
	bacteriocin	RRE-containing	929035	948290	ND	-
	terpene, siderophore	terpene, siderophore	1104330	1132482	carotenoid	50
	bacteriocin	RiPP:LAP, RRE-containing	1631808	1654971	plantazolicin	100
	b-lactone		1839518	1867174	fengycin	53
	terpene, siderophore	terpene, siderophore	1937965	1959839	ND	-
	polyketide	Type III PKS	1997841	2038935	ND	-
	bacteriocin	RiPP-like	2343364	2353690	ND	-
	b-lactone		2487362	2519614	bottromycin	6
	other	unknown	3374005	3415426	bacilysin	85
	NRP	NRPS	3634265	3681410	bacillibactin	53
1NRP, non-ribosomal peptide; NRPS, non-ribosomal peptide synthetase; RiPP, ribosomally synthesized and
posttranslationally modified peptide; RRE, RiPP recognition element; PKS, polyketide synthase; LAP, linear
azol(in)e-containing peptide
