# Supplementary material for: Novel induction of broad-spectrum antibiotics by the human pathogen Legionella
Source: mSphere. 2024 Jun 18;9(7):e00120-24. doi: 10.1128/msphere.00120-24 (PMC11288058; doi:10.1128/msphere.00120-24)
Supplement: Table S4 — Strains. [file msphere.00120-24-s0010.xlsx]

## Sheet: Table S4
Table S4: Strains
Bacterium		Strain	ATCC ID	Reference
Legionella
	L. pneumophila	Lp02		1
	L. dumoffii	NY-23	ATCC33279
	L. bozemanii	WIGA	ATCC33217
	L. longbeachae	NSW150		2
	L. jordanis	BL-540	ATCC33623
	L. micdadei	TATLOCK	ATCC33218
	L. hackeliae	798-PA-H	ATCC35999
	L. feeleii	WO-44C	ATCC35072
	L. anisa	WA-316-C3	ATCC35292
	L. tucsonensis	ATCC49180	ATCC49180
Other Pathogens
	Acinetobacter baumannii	2208 [81, DSM 6974]	ATCC19606
	Burkholderia cenocepacia	AU14871
	Burkholderia cepacia	AU18594
	Burkholderia dolsa	AU19495
	Burkholderia multivorans	AU15412
	Burkholderia vietnamiensis	AU15076
	Citrobacter freundii	CDC-0021
	Enterobacter cloacae	CDC-0008
	Klebsiella aerogenes	CDC-0009
	Klebsiella oxytoca	CDC-0028
	Klebsiella pneumoniae	K6	ATCC700603
	Morganella morganii	1902824
	Proteus mirabilis	CDC-0029
	Providencia rettgeri	CDC-0082
	Providencia stuartii	CDC-0026
	Salmonella typhimurium	CDC-0408
	Shigella flexneri	CDC-0423
	Shigella sonnei	CDC-0030
	Stenotrophomonas maltophilia	1370940
	Yersinia enterolytica	8081L
	Yersinia pseudotuberculosis	IP2666
	Pseudomonas aeruginosa	41505
	Serratia marcescens	UT-383
	Staphylococcus epidermidis	AHB7
	Staphylococcus epidermidis	MHB1
	Staphylococcus aureus	Wichita	ATCC29213
	Enterocossus faecalis	Portland	ATCC29212
	Streptococcus pneumoniae	262	ATCC49619
Quality Control Comparator Strains
	Escherichia coli	Seattle 1946	ATCC25922
	Staphylococcus aureus	Seattle 1945	ATCC25923
Escherichia
	Escherichia coli	DH5a [endA1 glnV44 thi-1 recA1 relA1 gyrA96 deoR nupG (Φ80dlac ΔlacZ) M15 (ΔlacZYA-argF)U169, hsdR17(rK- mK+)]		3
References
1. Berger, K.H., and Isberg, R.R. (1993). Two distinct defects in intracellular growth complemented by a single genetic locus in Legionella pneumophila. Mol Microbiol 7, 7-19.
2. Cazalet C., Gomez-Valero, L., Rusniok, C., Lomma, M., Dervins-Ravault, D., Newton, H.J., Sansom, F.M., Jarraud, S., Zidane, N., Ma, L., Bouchier, C., Etienne, J., Hartland, E.L., and Buchrieser, C. (2010). Analysis of the Legionella longbeachae genome and transcriptome uncovers unique strategies to cause Legionnaires’ disease. PLoS Genet 6, e1000851.
3. Taylor, R.G., Walker, D.C., and McInnes, R.R. (1993). E. coli host strains significantly affect the quality of small scale plasmid DNA preparations used for sequencing. Nucleic Acids Res. 21, 1677-1678.
